# Supplementary material for: Identification of a weight loss-associated causal eQTL in MTIF3 and the effects of MTIF3 deficiency on human adipocyte function
Source: eLife. 2023 Mar 6;12:e84168. doi: 10.7554/eLife.84168 (PMC10023155; doi:10.7554/eLife.84168)
Supplement: Figure 3—source data 1. [file elife-84168-fig3-data1.zip]

Archive with 16 entries (16 files):
- Fig. 3 ACC.scn
- __MACOSX/._Fig. 3 ACC.scn
- Fig. 3 ACTIN for ACC and FABP4.scn
- __MACOSX/._Fig. 3 ACTIN for ACC and FABP4.scn
- Fig. 3 ACTIN for FAS.scn
- __MACOSX/._Fig. 3 ACTIN for FAS.scn
- Fig. 3 FABP4.scn
- __MACOSX/._Fig. 3 FABP4.scn
- Fig. 3 FAS.scn
- __MACOSX/._Fig. 3 FAS.scn
- Fig. 3 GAPDH for MTIF3.scn
- __MACOSX/._Fig. 3 GAPDH for MTIF3.scn
- Fig. 3 MTIF3.scn
- __MACOSX/._Fig. 3 MTIF3.scn
- Figure 3-source data 1.pptx
- __MACOSX/._Figure 3-source data 1.pptx
