# Supplementary material for: Identification of a weight loss-associated causal eQTL in MTIF3 and the effects of MTIF3 deficiency on human adipocyte function
Source: eLife. 2023 Mar 6;12:e84168. doi: 10.7554/eLife.84168 (PMC10023155; doi:10.7554/eLife.84168)
Supplement: Figure 3—figure supplement 1—source data 1. [file elife-84168-fig3-figsupp1-data1.zip]

Archive with 6 entries (6 files):
- Figure 3-figure supplement 1-uncropped blots.pptx
- __MACOSX/._Figure 3-figure supplement 1-uncropped blots.pptx
- Figure3-figure supplement 1-GAPDH.scn
- __MACOSX/._Figure3-figure supplement 1-GAPDH.scn
- Figure3-figure supplement 1-MTIF3.scn
- __MACOSX/._Figure3-figure supplement 1-MTIF3.scn
