# Supplementary material for: Identification of a weight loss-associated causal eQTL in MTIF3 and the effects of MTIF3 deficiency on human adipocyte function
Source: eLife. 2023 Mar 6;12:e84168. doi: 10.7554/eLife.84168 (PMC10023155; doi:10.7554/eLife.84168)
Supplement: Figure 4—source data 1. [file elife-84168-fig4-data1.zip]

Archive with 20 entries (20 files):
- Fig. 4 ATP8.scn
- __MACOSX/._Fig. 4 ATP8.scn
- Fig. 4 COX II.scn
- __MACOSX/._Fig. 4 COX II.scn
- Fig. 4 CYTB.scn
- __MACOSX/._Fig. 4 CYTB.scn
- Fig. 4 GAPDH for ATP8.scn
- __MACOSX/._Fig. 4 GAPDH for ATP8.scn
- Fig. 4 GAPDH for CYTB.scn
- __MACOSX/._Fig. 4 GAPDH for CYTB.scn
- Fig. 4 GAPDH for MTIF3 and COX II.scn
- __MACOSX/._Fig. 4 GAPDH for MTIF3 and COX II.scn
- Fig. 4 GAPDH for ND2.scn
- __MACOSX/._Fig. 4 GAPDH for ND2.scn
- Fig. 4 MTIF3.scn
- __MACOSX/._Fig. 4 MTIF3.scn
- Fig. 4 ND2 blot.scn
- __MACOSX/._Fig. 4 ND2 blot.scn
- Figure 4-source data 1.pptx
- __MACOSX/._Figure 4-source data 1.pptx
